# Supplementary material for: LRP5, SLC6A3, and SOX10 Expression in Conventional Ameloblastoma
Source: Genes (Basel). 2023 Jul 26;14(8):1524. doi: 10.3390/genes14081524 (PMC10453908; doi:10.3390/genes14081524)
Supplement: Supplementary file 1 [file genes-14-01524-s001.zip]

Archive with 1 entries (1 files):
- genes-2491286-supplementary.pdf
